# Supplementary material for: The Feasibility of Equine Field-Based Postural Sway Analysis Using a Single Inertial Sensor
Source: Sensors (Basel). 2021 Feb 11;21(4):1286. doi: 10.3390/s21041286 (PMC7916957; doi:10.3390/s21041286)
Supplement: Supplementary file 1 [file sensors-21-01286-s001.zip]

Archive with 1 entries (1 files):
- Suppl files/Suppl 1. Postural Sway Stabilograms.pdf
